# Supplementary material for: Identification of BAHD‐acyltransferase enzymes involved in ingenane diterpenoid biosynthesis
Source: New Phytol. 2025 Jul 17;247(6):2591–600. doi: 10.1111/nph.70388 (PMC12371174; doi:10.1111/nph.70388)
Supplement: Supplementary file 1 — Dataset S1 Levels of selected di‐ and triterpene metabolites in marker‐only (EpCH42) and marker plus EpBAHD‐06 and EpBAHD‐08 silenced (EpCH42:EpBAHD‐06 and EpCH42:EpBAHD‐08) stems and leaves. Dataset S2 Levels of selected di‐ and triterpene metabolites in marker‐only (EpCH42) and marker plus EpBAHD‐07 and EpBAHD‐11 silenced (EpCH42:EpBAHD‐07and EpCH42:EpBAHD‐11) stems and leaves. Dataset S3 Levels of selected di‐ and triterpene metabolites in marker‐only (EpCH42) and marker plus EpBAHD‐07 and EpBAHD‐11 simultaneously silenced (EpCH42:EpBAHD‐07:EpBAHD‐11) stems and leaves. [file NPH-247-2591-s002.xlsx]

## Sheet: Title PageNew Phytologist Suppo
New Phytologist Supporting Information
Identification of BAHD-acyltransferase enzymes involved in ingenane diterpenoid biosynthesis
Carsten Schotte,#, Matilde Florean,#, Tomasz Czechowski, Alison Gilday, Ryan M. Alam, Kerstin Ploss, Jens Wurlitzer, Yi Li, Prashant Sonawane, Ian A. Graham, Sarah E. O´Connor
Article acceptance date: 12 June 2025
Datasets S1 to S3

## Sheet: Dataset S1
Dataset S1. Levels of selected di- and triterpene metabolites in marker-only (EpCH42) and marker plus EpBAHD-06 and EpBAHD-08 silenced (EpCH42:EpBAHD-06 and EpCH42:EpBAHD-08) stems and leaves.
Peak_ID	Adduct	Formula	m/z	m/z	m/z	RT (min)	Annotation	Synonim	Ref	Stem										Leaf
										EpCH42	EpCH42	EpCH42:EpBAHD08	EpCH42:EpBAHD08	EpCH42:BAHD08 / EpCH42	EpCH42:EpBAHD08 vs EpCH42	EpCH42:EpBAHD06	EpCH42:EpBAHD06	EpCH42:BAHD06 / EpCH42	EpCH42:EpBAHD06 vs EpCH42	EpCH42	EpCH42	EpCH42:EpBAHD08	EpCH42:EpBAHD08	EpCH42:BAHD08 / EpCH42	EpCH42:EpBAHD08 vs EpCH42	EpCH42:EpBAHD06	EpCH42:EpBAHD06	EpCH42:BAHD06 / EpCH42	EpCH42:EpBAHD06 vs EpCH42
										µg/mg FW	SE	µg/mg FW	SE	Ratio	T-test	µg/mg FW	SE	Ratio	T-test	µg/mg FW	SE	µg/mg FW	SE	Ratio	T-test	µg/mg FW	SE	Ratio	T-test
M700.2998T534	[M+H]+	C36H45NO13	700.305	700.295	700.3	8.905	Jatrophane 1	(2,3,5,7,15-pentaacetoxy-9-nicotinoyloxy-jatropha-6(17),11E-diene-14-one)	(1)	0.516113	0.0525318	0.596603	0.0721731	1.15595	0.388429	0.760769	0.0344809	1.47403	0.00299257	0.116769	0.00228317	0.13115	0.0081036	1.12316	0.118416	0.185591	0.0153114	1.58938	0.00124358
M759.32745T555	[M+H]+	C39H50O15	759.333	759.322	759.327	9.245	Jatrophane 2	(2,5,7,8,9,14-hexaacetoxy-3-benzoyloxy-15-hydroxy-jatropha-6(17),11E-diene)	(1)	0.0512228	0.00347902	0.0483872	0.00540909	0.944642	0.668663	0.0304285	0.00252721	0.594042	0.000685763	0.0166336	0.000815921	0.0153086	0.00124975	0.920347	0.395551	0.00960959	0.000500246	0.577723	2.48519e-05
M808.3588T641	[M+H]+	C43H53NO14	808.364	808.353	808.359	10.69	Jatrophane 3	(2,5,14-triacetoxy-3-benzoyloxy-8,15-dihydroxy-7-isobutyryloxy-9-nicotinoyloxyjatropha-6(17),11E-diene)	(1)	0.0885389	0.00771156	0.0812933	0.00658936	0.918164	0.491362	0.0558931	0.00280613	0.631283	0.00260867	0.0204322	0.00131311	0.0203212	0.00143995	0.994568	0.955701	0.0145679	0.0010553	0.712986	0.00591014
M780.3278T541	[M+H]+	C41H49NO14	780.333	780.322	780.328	9.015	Jatrophane 4	(2,5,7,14-tetraacetoxy-3-benzoyloxy-8,15-dihydroxy-9-nicotinoyloxyjatropha-6(17),11E-diene)	(1)	0.0504942	0.00408882	0.0555809	0.00401748	1.10074	0.395714	0.0286065	0.00143694	0.566531	0.000499049	0.00834268	0.000673671	0.00862831	0.000969594	1.03424	0.813726	0.00473851	0.000555636	0.567984	0.002053
M822.3383T599	[M+H]+	C43H51NO15	822.344	822.332	822.338	9.975	Jatrophane 5	Pepluanin A	(2)	0.114474	0.00887028	0.104856	0.0115955	0.915984	0.524915	0.0647707	0.00414159	0.565811	0.00047975	0.03008	0.00134844	0.0261325	0.00232788	0.868768	0.17302	0.0177119	0.000709887	0.588827	1.03762e-05
M745.3479T626	[M+H]+	C39H52O14	745.354	745.341	745.348	10.435	Jatrophane 6	(2R*,3R*,4S*,5R*,7S*,8S*,9S*,l3S*,14S*,15R*)-2,5,9,14-tetraacetoxy-3- benzoyloxy-8,15-dihydroxy-7-isobutyroyloxyjatropha-6(17),11E-diene	(1)	0.0159709	0.00114802	0.0168791	0.00167945	1.05686	0.664811	0.0120943	0.00106067	0.757268	0.0325279	0.00421545	0.000264208	0.00415075	0.000349984	0.984652	0.885639	0.00321915	0.000255631	0.763654	0.0219313
M642.2944T564	[M+H]+	C34H43NO11	642.299	642.29	642.294	9.395	Jatrophane 7	(2S*,3S*,4S*,5R*,7R*,9R*,l3R*,15R*)-3,5,7,15-tetraacetoxy-9-nicotinoyloxy-14-oxojatropha-6(17),11-diene	(3)	0.017897	0.00178277	0.0206665	0.00251633	1.15475	0.390261	0.0361003	0.00172283	2.01711	2.47547e-05	0.00372016	0.000136998	0.0042815	0.000376714	1.15089	0.191661	0.00934408	0.000612264	2.51174	4.29074e-06
M415.2475T758	[M+H]+	C25H34O5	415.248	415.248	415.248	12.63	20-deoxyingenol-3-angelate		(1)	0.0392867	0.00408627	0.037162	0.00446015	0.94592	0.732698	0.0398627	0.0024746	1.01466	0.906411	0.00306279	7.99838e-05	0.00280969	0.000245408	0.917361	0.34992	0.00303379	0.0001736	0.990532	0.882429
M431.242T689	[M+H]+	C25H34O6	431.242	431.242	431.242	11.475	Ingenol-3-angelate	Ingenol mebutate	(4)	0.0111153	0.000819924	0.00601077	0.000891276	0.540764	0.00178577	0.0129695	0.000986675	1.16681	0.17897	0.00102258	5.6303e-05	0.000541359	4.94512e-05	0.529406	7.61797e-05	0.00143611	6.75887e-05	1.4044	0.000840289
M473.2556T743	[M+H]+	C27H36O7	473.259	473.252	473.256	12.39	Ingenol-3-angelate-20-acetate		(1)	0.077294	0.00495311	0.0544933	0.00332667	0.705013	0.00336582	0.0668922	0.00241067	0.865425	0.0883091	0.00910972	0.000484678	0.00593438	0.000497919	0.651434	0.00102668	0.00819231	0.000620024	0.899293	0.270775
M427.3955T1351	[M+H]+	C30H50O	427.399	427.392	427.395	22.515	Peplusol		(5)	0.224096	0.0165515	0.157726	0.014338	0.703833	0.0126591	0.197356	0.012453	0.880674	0.225749	0.0787229	0.0045906	0.0751547	0.00400345	0.954674	0.570986	0.0750482	0.00489983	0.953321	0.59618
M409.3849T13890	[M+H-H2O]+	C30H50O	409.388	409.382	409.385	23.16	Lanosterol		(5)	0.0438766	0.00491751	0.0411882	0.00483918	0.93873	0.704961	0.0430608	0.00221901	0.981409	0.882826	0.0160862	0.00112395	0.014864	0.00129437	0.924023	0.492178	0.015795	0.00184889	0.981897	0.895608
M427.3959T1401	[M+H]+	C30H50O	427.399	427.392	427.396	23.355	Cycloartenol		(5)	0.159802	0.0133079	0.159649	0.0180497	0.999043	0.994695	0.158473	0.00876207	0.991682	0.93516	0.0560791	0.00239673	0.0583178	0.00468527	1.03992	0.679561	0.0666267	0.00810491	1.18809	0.240473
M441.4112T1418	[M+H]+	C31H52O	441.415	441.408	441.411	23.635	24-Methylenecycloartanol		(5)	0.0565668	0.0070513	0.0538035	0.00476205	0.95115	0.752055	0.0559503	0.00126727	0.989102	0.933126	0.0212782	0.00124536	0.0209614	0.00173463	0.985111	0.885007	0.0222396	0.0024	1.04518	0.729552
M331.1942T227	[M+H-H2O]+	C20H28O5	331.194	331.194	331.194	3.79	Ingenol		(6)	0	0	0.00434638	0.00078111	n/a	0.00023926	0	n/a	n/a	n/a	0	n/a	0	n/a	n/a	n/a	0	n/a	n/a	n/a
Table Legend
RT – retention time
SE – standard error (n=6)
n/a – not available
Ref - Literture reference:

## Sheet: Dataset S2
Dataset S2. Levels of selected di- and triterpene metabolites in marker-only (EpCH42) and marker plus EpBAHD-07 and EpBAHD-11 silenced (EpCH42:EpBAHD-07and EpCH42:EpBAHD-11) stems and leaves.
Peak_ID	Adduct	Formula	m/z	m/z	m/z	RT (min)	Annotation	Synonim	Ref	Stem										Leaf
										EpCH42	EpCH42	EpCH42:EpBAHD07	EpCH42:EpBAHD07	EpCH42:BAHD07 / EpCH42	EpCH42:EpBAHD07 vs EpCH42	EpCH42:EpBAHD11	EpCH42:EpBAHD11	EpCH42:BAHD11 / EpCH42	EpCH42:EpBAHD11 vs EpCH42	EpCH42	EpCH42	EpCH42:EpBAHD07	EpCH42:EpBAHD07	EpCH42:BAHD07 / EpCH42	EpCH42:EpBAHD07 vs EpCH42	EpCH42:EpBAHD11	EpCH42:EpBAHD11	EpCH42:BAHD11 / EpCH42	EpCH42:EpBAHD11 vs EpCH42
										µg/mg FW	SE	µg/mg FW	SE	Ratio	T-test	µg/mg FW	SE	Ratio	T-test	µg/mg FW	SE	µg/mg FW	SE	Ratio	T-test	µg/mg FW	SE	Ratio	T-test
M700.2998T534	[M+H]+	C36H45NO13	700.305	700.295	700.3	8.905	Jatrophane 1	(2,3,5,7,15-pentaacetoxy-9-nicotinoyloxy-jatropha-6(17),11E-diene-14-one)	(1)	0.571118	0.0912714	0.418371	0.0723885	0.732547	0.226166	0.327409	0.0298951	0.573277	0.0348454	0.188668	0.0254603	0.166674	0.0224752	0.883426	0.535371	0.15616	0.017808	0.827697	0.326011
M759.32745T555	[M+H]+	C39H50O15	759.333	759.322	759.327	9.245	Jatrophane 2	(2,5,7,8,9,14-hexaacetoxy-3-benzoyloxy-15-hydroxy-jatropha-6(17),11E-diene)	(1)	0.060784	0.00871623	0.0463427	0.00858787	0.762416	0.271816	0.0411394	0.0039413	0.676813	0.0740922	0.0288925	0.00302059	0.0273019	0.00183242	0.944947	0.664498	0.0288473	0.00192379	0.998435	0.990235
M808.3588T641	[M+H]+	C43H53NO14	808.364	808.353	808.359	10.69	Jatrophane 3	(2,5,14-triacetoxy-3-benzoyloxy-8,15-dihydroxy-7-isobutyryloxy-9-nicotinoyloxyjatropha-6(17),11E-diene)	(1)	0.0953727	0.0106757	0.0725413	0.0110163	0.760609	0.17499	0.0585457	0.0029824	0.613862	0.0105026	0.0292657	0.00391753	0.0228622	0.0021022	0.781195	0.187744	0.0256292	0.00266465	0.875742	0.464809
M780.3278T541	[M+H]+	C41H49NO14	780.333	780.322	780.328	9.015	Jatrophane 4	(2,5,7,14-tetraacetoxy-3-benzoyloxy-8,15-dihydroxy-9-nicotinoyloxyjatropha-6(17),11E-diene)	(1)	0.0500001	0.00753715	0.0382597	0.00614462	0.765193	0.261796	0.0356967	0.00277463	0.713933	0.112799	0.00868938	0.00132557	0.00885645	0.000907032	1.01923	0.919717	0.00894195	0.000697251	1.02907	0.87027
M822.3383T599	[M+H]+	C43H51NO15	822.344	822.332	822.338	9.975	Jatrophane 5	Pepluanin A	(2)	0.170713	0.0215878	0.122049	0.0204289	0.714935	0.140194	0.104433	0.0054684	0.611746	0.0177013	0.0571298	0.00821127	0.0522818	0.0051633	0.915141	0.630665	0.0542545	0.00243347	0.949671	0.745707
M745.3479T626	[M+H]+	C39H52O14	745.354	745.341	745.348	10.435	Jatrophane 6	(2R*,3R*,4S*,5R*,7S*,8S*,9S*,l3S*,14S*,15R*)-2,5,9,14-tetraacetoxy-3- benzoyloxy-8,15-dihydroxy-7-isobutyroyloxyjatropha-6(17),11E-diene	(1)	0.0150868	0.0018333	0.0118137	0.00247248	0.783049	0.318651	0.00945045	0.000681975	0.626405	0.0204637	0.00414488	0.000433429	0.00431744	0.000538117	1.04163	0.809091	0.00413779	0.000307962	0.998288	0.98968
M642.2944T564	[M+H]+	C34H43NO11	642.299	642.29	642.294	9.395	Jatrophane 7	(2S*,3S*,4S*,5R*,7R*,9R*,l3R*,15R*)-3,5,7,15-tetraacetoxy-9-nicotinoyloxy-14-oxojatropha-6(17),11-diene	(3)	0.0189582	0.00294893	0.0130895	0.00251535	0.690441	0.168457	0.00956319	0.000634925	0.504436	0.0143468	0.00590234	0.000726658	0.00505098	0.000346568	0.85576	0.321172	0.00521512	0.000621079	0.883569	0.492659
M415.2475T758	[M+H]+	C25H34O5	415.248	415.248	415.248	12.63	20-deoxyingenol-3-angelate		(1)	0.0560116	0.00896079	0.0423854	0.0070057	0.756725	0.265211	0.043914	0.00414527	0.784017	0.25531	0.00622474	0.000973857	0.00503209	0.000789081	0.808402	0.369199	0.00615547	0.000507851	0.988871	0.951255
M431.242T689	[M+H]+	C25H34O6	431.242	431.242	431.242	11.475	Ingenol-3-angelate	Ingenol mebutate	(4)	0.0133313	0.00240595	0.00895585	0.00177133	0.671791	0.181215	0.00895857	0.00109218	0.671994	0.136532	0.00163666	0.000248119	0.00129435	0.000194422	0.790848	0.309138	0.00156718	0.000130561	0.957549	0.810527
M473.2556T743	[M+H]+	C27H36O7	473.259	473.252	473.256	12.39	Ingenol-3-angelate-20-acetate		(1)	0.081758	0.0110531	0.0675985	0.0114993	0.826811	0.400579	0.0575328	0.00499509	0.703696	0.0808609	0.0160046	0.00225817	0.0113495	0.00133099	0.709137	0.113652	0.014259	0.00183088	0.890933	0.564826
M427.3955T1351	[M+H]+	C30H50O	427.399	427.392	427.395	22.515	Peplusol		(5)	0.16042	0.0377825	0.148139	0.0320532	0.923447	0.810488	0.155874	0.0220606	0.97166	0.919798	0.0892778	0.00752658	0.0943445	0.00286469	1.05675	0.546799	0.0860166	0.0116745	0.963471	0.820277
M409.3849T13890	[M+H-H2O]+	C30H50O	409.388	409.382	409.385	23.16	Lanosterol		(5)	0.0294032	0.00844318	0.0316278	0.00876332	1.07566	0.859495	0.0285899	0.00538329	0.972342	0.937266	0.0164206	0.00160302	0.0180204	0.00117871	1.09743	0.444595	0.0151571	0.00220466	0.923055	0.65534
M427.3959T1401	[M+H]+	C30H50O	427.399	427.392	427.396	23.355	Cycloartenol		(5)	0.109031	0.0204927	0.131038	0.0269323	1.20184	0.533737	0.12811	0.0149503	1.17499	0.473517	0.0747378	0.011764	0.0694033	0.00435769	0.928624	0.681881	0.0547288	0.00620818	0.732277	0.170927
M441.4112T1418	[M+H]+	C31H52O	441.415	441.408	441.411	23.635	24-Methylenecycloartanol		(5)	0.03645	0.00900868	0.0397362	0.0101224	1.09016	0.814484	0.0434792	0.00598041	1.19285	0.533866	0.0247519	0.00513414	0.0229114	0.00159889	0.925642	0.740966	0.016913	0.00158413	0.683301	0.182697
M331.1942T227	[M+H-H2O]+	C20H28O5	331.194	331.194	331.194	3.79	Ingenol		(6)	0	n/a	0	n/a	n/a	n/a	0	n/a	n/a	n/a	0	n/a	0	n/a	n/a	n/a	0	n/a	n/a	n/a
Table Legend
RT – retention time
SE – standard error (n=5)
n/a – not available
Ref - Literture reference:

## Sheet: Dataset S3
Dataset S3. Levels of selected di- and triterpene metabolites in marker-only (EpCH42) and marker plus EpBAHD-07 and EpBAHD-11 simultaniousely silenced (EpCH42:EpBAHD-07:EpBAHD-11) stems and leaves.
Peak_ID	Adduct	Formula	m/z	m/z	m/z	RT (min)	Annotation	Synonim	Ref	Stem						Leaf
										EpCH42	EpCH42	EpCH42:EpBAHD07:EpBAHD11	EpCH42:EpBAHD07:EpBAHD11	EpCH42:EpBAHD07:EpBAHD11/ EpCH42	EpCH42:EpBAHD07:EpBAHD11 vs EpCH42	EpCH42	EpCH42	EpCH42:EpBAHD07:EpBAHD11	EpCH42:EpBAHD07:EpBAHD11	EpCH42:EpBAHD07:EpBAHD11/ EpCH42	EpCH42:EpBAHD07:EpBAHD11 vs EpCH42
										µg/mg FW	SE	µg/mg FW	SE	Ratio	T-test	µg/mg FW	SE	µg/mg FW	SE	Ratio	T-test
M700.2998T534	[M+H]+	C36H45NO13	700.305	700.295	700.3	8.905	Jatrophane 1	(2,3,5,7,15-pentaacetoxy-9-nicotinoyloxy-jatropha-6(17),11E-diene-14-one)	(1)	0.255	0.0113572	0.30399	0.0315332	1.19211	0.174534	0.0772899	0.00684296	0.094597	0.00875603	1.22392	0.150432
M759.32745T555	[M+H]+	C39H50O15	759.333	759.322	759.327	9.245	Jatrophane 2	(2,5,7,8,9,14-hexaacetoxy-3-benzoyloxy-15-hydroxy-jatropha-6(17),11E-diene)	(1)	0.0366601	0.0024882	0.0454666	0.00400153	1.24022	0.0911668	0.023373	0.00296809	0.0234782	0.00136322	1.0045	0.974956
M808.3588T641	[M+H]+	C43H53NO14	808.364	808.353	808.359	10.69	Jatrophane 3	(2,5,14-triacetoxy-3-benzoyloxy-8,15-dihydroxy-7-isobutyryloxy-9-nicotinoyloxyjatropha-6(17),11E-diene)	(1)	0.0454792	0.00281903	0.0505609	0.00529472	1.11174	0.416711	0.0111771	0.000832641	0.0118371	0.000566767	1.05905	0.527061
M780.3278T541	[M+H]+	C41H49NO14	780.333	780.322	780.328	9.015	Jatrophane 4	(2,5,7,14-tetraacetoxy-3-benzoyloxy-8,15-dihydroxy-9-nicotinoyloxyjatropha-6(17),11E-diene)	(1)	0.0216986	0.00105914	0.0263993	0.002499	1.21664	0.113965	0.00471421	0.000490545	0.00478746	0.00034803	1.01554	0.905485
M822.3383T599	[M+H]+	C43H51NO15	822.344	822.332	822.338	9.975	Jatrophane 5	Pepluanin A	(2)	0.0773296	0.00353332	0.089398	0.00636499	1.15606	0.128358	0.0252121	0.00227632	0.027888	0.00146567	1.10613	0.346283
M745.3479T626	[M+H]+	C39H52O14	745.354	745.341	745.348	10.435	Jatrophane 6	(2R*,3R*,4S*,5R*,7S*,8S*,9S*,l3S*,14S*,15R*)-2,5,9,14-tetraacetoxy-3- benzoyloxy-8,15-dihydroxy-7-isobutyroyloxyjatropha-6(17),11E-diene	(1)	0.00853145	0.000321925	0.0102373	0.00109518	1.19995	0.165943	0.0032807	0.000315865	0.00357769	0.000195577	1.09053	0.442633
M642.2944T564	[M+H]+	C34H43NO11	642.299	642.29	642.294	9.395	Jatrophane 7	(2S*,3S*,4S*,5R*,7R*,9R*,l3R*,15R*)-3,5,7,15-tetraacetoxy-9-nicotinoyloxy-14-oxojatropha-6(17),11-diene	(3)	0.00678838	0.000422886	0.00797987	0.000673187	1.17552	0.164827	0.00200465	0.000168936	0.00216756	0.000146209	1.08127	0.482613
M415.2475T758	[M+H]+	C25H34O5	415.248	415.248	415.248	12.63	20-deoxyingenol-3-angelate		(1)	0.0404271	0.0020773	0.0436946	0.0032122	1.08082	0.41301	0.00557111	0.000580755	0.00592977	0.00053787	1.06438	0.660149
M431.242T689	[M+H]+	C25H34O6	431.242	431.242	431.242	11.475	Ingenol-3-angelate	Ingenol mebutate	(4)	0.00451154	0.000192678	0.00461088	0.000506758	1.02202	0.858284	0.000372402	6.8483e-05	0.000446184	8.72399e-05	1.19813	0.520933
M473.2556T743	[M+H]+	C27H36O7	473.259	473.252	473.256	12.39	Ingenol-3-angelate-20-acetate		(1)	0.0649772	0.00438945	0.0699608	0.00641565	1.0767	0.535873	0.0114859	0.00122201	0.0114629	0.000876937	0.998	0.988114
M427.3955T1351	[M+H]+	C30H50O	427.399	427.392	427.395	22.515	Peplusol		(5)	0.151895	0.0133156	0.154109	0.0101481	1.01458	0.897415	0.0627652	0.0028041	0.0701954	0.00181764	1.11838	0.0503946
M409.3849T13890	[M+H-H2O]+	C30H50O	409.388	409.382	409.385	23.16	Lanosterol		(5)	0.0290544	0.00296282	0.0324911	0.00302227	1.11829	0.435683	0.0084216	0.000853449	0.00858023	0.000259232	1.01884	0.862393
M427.3959T1401	[M+H]+	C30H50O	427.399	427.392	427.396	23.355	Cycloartenol		(5)	0.128938	0.0113287	0.132931	0.0154485	1.03097	0.839076	0.0339755	0.0022145	0.0359095	0.0019656	1.05692	0.528386
M441.4112T1418	[M+H]+	C31H52O	441.415	441.408	441.411	23.635	24-Methylenecycloartanol		(5)	0.0434612	0.00409464	0.0495124	0.00545473	1.13923	0.39581	0.0123321	0.000929388	0.0124356	0.000739539	1.00839	0.932323
M331.1942T227	[M+H-H2O]+	C20H28O5	331.194	331.194	331.194	3.79	Ingenol		(6)	0	n/a	0	n/a	n/a	n/a	0	n/a	0	n/a	n/a	n/a
Table Legend
RT – retention time
SE – standard error (n=6)
n/a – not available
Ref - Literture reference:
